# Supplementary material for: Reconfiguration of metabolic fluxes in Pseudomonas putida as a response to sub-lethal oxidative stress
Source: ISME J. 2021 Jan 11;15(6):1751–66. doi: 10.1038/s41396-020-00884-9 (PMC8163872; doi:10.1038/s41396-020-00884-9)
Supplement: Supplementary file 2 — Data Set 1 [file 41396_2020_884_MOESM2_ESM.xls]

## Sheet: LC-MSMS
	Raw intensities in counts for
	metabolites measured (0 = M0 isotope, 1 = M+1, …)	ACT0	ACT1	ACT2	ACT3	ACT4	ACT5	ACT6		AKG0	AKG1	AKG2	AKG3	AKG4	AKG5		ASP0	ASP1	ASP2	ASP3	ASP4		BPG0	BPG1	BPG2	BPG3		DHAP0	DHAP1	DHAP2	DHAP3		F6P0	F6P1	F6P2	F6P3	F6P4	F6P5	F6P6		FBP0	FBP1	FBP2	FBP3	FBP4	FBP5	FBP6		G6P0
	wt - C1 - control	137387	75842.6	17875.6	4038.1	182.19	1943.72	3.27427		139154	26929.2	12783	353.755	3655.37	1.0241		5.46844e+06	1.90055e+06	337971	26980.2	4755.56		790.797	53.8218	340.875	9.28362		3.09446e+06	98602.2	21890	1171.36		5.01432e+06	3.17882e+06	354610	44059.5	31184.5	20703.2	464.356		5.26355e+06	346949	86685.5	2868.17	1393.34	51.5592	10.4405		3.81843e+06
	wt - C1 - control	231831	102095	21718.1	4468.98	1335.67	0.784523	44.5342		173699	63992.4	17074.4	2246.5	4397.34	323.549		5.57645e+06	1.93014e+06	395328	37726.8	2799.26		2261.91	63.6517	805.257	6.18752		4.27289e+06	118813	18854.3	527.387		4.92175e+06	3.02472e+06	468059	27407.6	37616.6	16755.1	3092.44		6.22337e+06	441941	92729.7	3038.42	539.877	196.85	60.2488		3.47886e+06
	wt - C1 - control	170559	78180.9	15257.1	601.349	3355.07	42.3641	592.214		108741	49818.1	13703.2	830.432	2533.85	693.221		4.97675e+06	1.80068e+06	353040	31911.1	3348.52		6337.9	80.4596	434.358	127.935		2.57015e+06	90130.1	9394.02	55.0119		4.83153e+06	2.70497e+06	386263	18330.3	37027.2	24180	1943.51		5.2327e+06	361736	85426.6	8865.13	98.2599	81.3527	4.83656		3.99379e+06
	wt - C6 - control	141589	238177	114617	19396.8	9612.14	154.155	453.602		111509	170352	73229.3	15334.3	3829.08	5481.99		2.49086e+06	3.83047e+06	615926	75507.3	4111.54		225.147	892.333	65.7467	173.668		2.58881e+06	6.34403e+06	173798	22349.5		960923	5.97061e+06	4.77673e+06	486008	58467	39590.8	23822.3		657336	2.67835e+06	2.82955e+06	181445	49524.8	1276.16	713.691		996789
	wt - C6 - control	125363	255182	137661	21511.3	4018.89	106.045	39.712		102150	143905	74134.4	13867.9	7145.42	2908.14		2.42667e+06	3.51157e+06	642627	70885.3	9227.77		390.458	2443.7	37.8951	19.8867		3.96091e+06	1.02259e+07	290131	43620.7		843207	5.6202e+06	4.69577e+06	512592	63287.4	37747.8	20223.5		698432	2.82017e+06	3.15965e+06	217126	54937.2	4328.1	72.7872		841234
	wt - C6 - control	145434	236818	124390	33975.3	2169.75	2074.32	6.30328		112664	184725	75918.5	16336.8	10817	7083.18		2.42352e+06	3.50809e+06	607663	58764.3	12686.9		1599.02	2998.31	1416.83	14.2158		2.5619e+06	7.19024e+06	169324	32815.5		947124	5.88068e+06	5.21851e+06	561996	58524	34148.8	24894.9		633334	2.79598e+06	3.3449e+06	219258	67719.2	3662.55	903.337		963982
	wt - C1 - h2o2	83447.8	64104.1	12549.7	1693.13	42.9108	2726.53	0.346586		2000.43	418.831	8031.08	1753.64	713.068	26.4882		158518	41927	8548.25	2814.48	3642.99		76.778	249.154	228.386	17.7136		1.3733e+06	45665.9	7642.4	99.4801		1.70295e+06	273206	388441	21684.1	10181.2	2.39324	8.09843		878369	45938.8	12849.7	2.2851	225.912	71.5291	27.8482		1.12557e+06
	wt - C1 - h2o2	82186.2	47185.7	10178.5	615.712	540.607	1.48207	0.442919		6253.89	1094.8	1220.69	19.2598	1256.63	122.289		199216	32779.9	8168.09	2213.17	3051.66		231.183	18.1869	49.4792	86.7599		1.24549e+06	29532.5	15694.1	90.7991		1.6657e+06	267138	255210	7260	10218.5	1268.32	243.308		871391	73341.5	18323.3	1673.52	139.728	61.9665	121.804		946619
	wt - C1 - h2o2	122339	76311.2	18251.5	4456.98	202.857	9.0227	1.94203		9805.45	1875.26	7062.54	0.171729	4441.77	255.899		306855	52341.3	7948.07	5323.03	2198.47		3629.59	21.3768	81.4131	11.8545		1.69333e+06	60118.2	20721.2	1040.26		1.70688e+06	285026	260578	8467.95	20575.9	4737.1	63.2547		898051	65498.6	19781.7	3.83875	109.122	68.5469	4.48064		1.18955e+06
	wt - C6 - h2o2	229067	436039	226846	44180.2	4877.24	1552.12	179.468		17771.3	27981.6	19596.3	3389.38	3403.49	3133.55		525936	643809	137918	11319.5	2232.55		467.665	733.144	161.538	43.8472		202320	3.38799e+06	86375.3	16287.8		282994	6.0006e+06	1.79281e+06	155825	17521.6	29538.1	7646.32		7320.18	376624	3.10887e+06	169526	64687.6	2871.73	1890.06		181885
	wt - C6 - h2o2	178629	317489	163691	45603.6	7513.43	260.815	1.66058		4436.61	10126.7	8949.44	1120.43	3008.86	2813.47		408457	559154	96463.3	15719	2804.38		28.5042	207.569	179.078	7.88114		164806	2.80357e+06	71351.8	13741.6		277639	6.10244e+06	1.97483e+06	166475	23809.4	34180.7	8033.86		7448.07	338546	2.79776e+06	129415	62462.4	8797.77	25.5199		126375
	wt - C6 - h2o2	192340	360981	178688	31678.8	2543.63	3532.2	628.92		3214.64	13135.1	16448.5	132.364	1795.5	4460.66		368402	606318	120906	9446.99	10221.2		170.251	155.96	117.044	81.6511		188642	2.87581e+06	74573.5	8240.42		330076	6.12456e+06	2.13437e+06	188192	26532.4	32761	8384.65		9037.24	331860	3.00794e+06	154173	50687.7	1492.86	68.0674		130815
[truncated: 81 more columns]
